# Supplementary material for: Ligand-Tuning of the Stability of Pd(II) Conjugates with Cyanocobalamin
Source: Int J Mol Sci. 2021 Jul 26;22(15):7973. doi: 10.3390/ijms22157973 (PMC8347314; doi:10.3390/ijms22157973)
Supplement: Supplementary file 1 [file ijms-22-07973-s001.zip]

Archive with 1 entries (1 files):
- ijms-1309715-supplementary.pdf
